# Supplementary material for: Bis[4-chloro-2-(imino­meth­yl)phenolato]copper(II) methanol disolvate
Source: Acta Crystallogr Sect E Struct Rep Online. 2009 Aug 19;65(Pt 9):m1098. doi: 10.1107/S1600536809031043 (PMC2970101; doi:10.1107/S1600536809031043)
Supplement: Supplementary file 2 [file e-65-m1098-Isup2.hkl]

# 
# h,k,l, Fc-squared, Fo-squared, sigma(Fo-squared) and status flag 
# 
data_I
_shelx_title ' 090430a                in C2/c' 
_shelx_refln_list_code          4 
_shelx_F_calc_maximum      451.13 
_exptl_crystal_F_000       892.00 
_reflns_d_resolution_high  0.8403 
 
loop_ 
 _symmetry_equiv_pos_as_xyz 
 'x, y, z' 
 '-x, y, -z+1/2' 
 'x+1/2, y+1/2, z' 
 '-x+1/2, y+1/2, -z+1/2' 
 '-x, -y, -z' 
 'x, -y, z-1/2' 
 '-x+1/2, -y+1/2, -z' 
 'x+1/2, -y+1/2, z-1/2' 
 
_cell_length_a    20.6032 
_cell_length_b     7.6390 
_cell_length_c    14.6681 
_cell_angle_alpha  90.000 
_cell_angle_beta  129.376 
_cell_angle_gamma  90.000 
 
_shelx_F_squared_multiplier     1.000 
 
loop_ 
 _refln_index_h 
 _refln_index_k 
 _refln_index_l 
 _refln_F_squared_calc 
 _refln_F_squared_meas 
 _refln_F_squared_sigma 
 _refln_observed_status 
   2   0   0     3353.49     3670.70    198.61 o 
   4   0   0     2008.51     2268.87     42.01 o 
   6   0   0     1833.60     1943.06     45.34 o 
   8   0   0     5180.36     5456.97     80.38 o 
  10   0   0     3175.97     3065.31     69.90 o 
  12   0   0     3938.23     3746.96    117.12 o 
  14   0   0      556.35      406.41     58.16 o 
  16   0   0     2572.42     2472.64    175.76 o 
  18   0   0      495.53      536.43    116.00 o 
   1   1   0     3135.22     2964.26     52.06 o 
   3   1   0       50.82       67.90     14.42 o 
   5   1   0      266.57      247.58     18.03 o 
   7   1   0     3219.44     3072.45     49.24 o 
   9   1   0     5898.78     5961.48    106.79 o 
  11   1   0      670.02      707.98     76.07 o 
  13   1   0       23.18       44.39     28.92 o 
  15   1   0       56.35      115.26     41.85 o 
  17   1   0       16.02        4.80     40.86 o 
   0   2   0     4399.64     4531.25     71.67 o 
   2   2   0     7022.27     7078.29     56.55 o 
   4   2   0     1539.49     1329.71     65.25 o 
   6   2   0      637.00      648.04     51.87 o 
   8   2   0     2668.46     3149.71    461.35 o 
  10   2   0     2756.71     2796.73     63.93 o 
  12   2   0       63.61       78.48     37.13 o 
  14   2   0      108.85       87.25     41.48 o 
  16   2   0      501.94      381.59     50.86 o 
  18   2   0      409.02      382.17     54.11 o 
   1   3   0      622.91      445.81     26.11 o 
   3   3   0       97.15       66.78     15.91 o 
   5   3   0    17076.72    19433.79    204.88 o 
   7   3   0    10291.15     9715.57    278.45 o 
   9   3   0    11684.29    11445.08    165.70 o 
  11   3   0     4102.39     3986.43    107.14 o 
  13   3   0      800.02      701.30     48.06 o 
  15   3   0       22.65       11.32     42.84 o 
  17   3   0     1619.55     1532.47    113.99 o 
   0   4   0     6430.06     5995.96    179.28 o 
   2   4   0     5005.07     4715.54    130.70 o 
   4   4   0      246.75      324.90     32.87 o 
   6   4   0       95.97      105.58     29.35 o 
   8   4   0      557.75      510.02     52.50 o 
  10   4   0     1080.86     1134.60     64.93 o 
  12   4   0      459.47      364.60     53.43 o 
  14   4   0      345.35      330.84     50.22 o 
  16   4   0      204.58      196.06     76.04 o 
   1   5   0     5013.78     4760.91     79.42 o 
   3   5   0      528.29      514.75     45.58 o 
   5   5   0      143.13      165.82     30.15 o 
   7   5   0      791.79      765.30     44.80 o 
   9   5   0      953.68      952.96     67.64 o 
  11   5   0      821.84      798.32     63.59 o 
  13   5   0      326.96      295.04     53.43 o 
  15   5   0      325.53      355.28     76.78 o 
   0   6   0    32694.80    33615.12    338.16 o 
   2   6   0     1704.73     1637.21     71.20 o 
   4   6   0       44.84       22.00     33.85 o 
   6   6   0       83.32       75.56     33.97 o 
   8   6   0     1510.63     1569.23     83.37 o 
  10   6   0      786.84      782.63     66.31 o 
  12   6   0     1000.22      940.51     98.56 o 
  14   6   0      188.78      154.46     53.82 o 
   1   7   0        3.25       42.22     39.24 o 
   3   7   0       37.44       30.34     37.18 o 
   5   7   0        2.18       47.04     36.55 o 
   7   7   0      146.62      145.86     53.55 o 
   9   7   0      975.24      877.70     76.30 o 
  11   7   0        3.01      -10.83     37.38 o 
   0   8   0       57.90      201.07     87.18 o 
   2   8   0      243.34      287.24     59.35 o 
   4   8   0      836.10      880.54    116.36 o 
   6   8   0      750.44      662.99     78.29 o 
   8   8   0      469.51      506.46     80.03 o 
   1   9   0      212.46      236.90     60.79 o 
 -19   1   1      270.45      218.89     62.03 o 
 -17   1   1     2143.40     2061.52    101.87 o 
 -15   1   1     1353.69     1402.34     74.82 o 
 -13   1   1      126.75      109.26     34.47 o 
 -11   1   1      149.54      130.42     26.40 o 
  -9   1   1    12653.67     9742.31   1665.23 o 
  -7   1   1    17811.57    17909.09    254.61 o 
  -5   1   1    11308.56    11657.62    120.15 o 
  -3   1   1       61.87       59.12     23.24 o 
  -1   1   1    41279.35    43255.92    588.51 o 
   1   1   1     2630.81     2637.21     57.33 o 
   3   1   1     1986.40     1872.03     42.02 o 
   5   1   1     1018.62      938.55     25.53 o 
   7   1   1      729.16      550.15     26.10 o 
   9   1   1     9548.63     9221.48    168.40 o 
  11   1   1     3917.42     3979.75     74.11 o 
  13   1   1      505.25      580.81     59.01 o 
  15   1   1      344.44      351.33     55.47 o 
  17   1   1      194.14      188.95     49.20 o 
 -18   2   1      608.26      632.98     66.51 o 
 -16   2   1      337.59      343.42     53.24 o 
 -14   2   1      739.18      702.99     60.16 o 
 -12   2   1      397.74      328.78     40.86 o 
 -10   2   1     6078.62     6042.83    110.10 o 
  -8   2   1    11711.05    11698.60    161.09 o 
  -6   2   1     6223.86     6265.12     78.41 o 
  -4   2   1     6602.59     7402.33     72.04 o 
  -2   2   1      631.64      523.19     21.85 o 
   0   2   1    35055.54    39643.28   3170.04 o 
   2   2   1    32824.41    33014.16    283.63 o 
   4   2   1     3883.02     3653.50     56.84 o 
   6   2   1      139.48      125.92     16.15 o 
   8   2   1     3841.33     3874.75     57.33 o 
  10   2   1     9312.11     9650.67    263.54 o 
  12   2   1       54.68       57.70     37.95 o 
  14   2   1       10.33       51.32     41.84 o 
  16   2   1      161.64      140.78     47.88 o 
 -17   3   1        1.55      -12.07     46.31 o 
 -15   3   1       98.38       85.75     45.23 o 
 -13   3   1      222.82      221.48     44.02 o 
 -11   3   1      230.88      243.41     42.22 o 
  -9   3   1       44.10       33.11     35.02 o 
  -7   3   1       61.18       17.16     21.47 o 
  -5   3   1       69.54       57.40     22.72 o 
  -3   3   1        0.91      -10.11     16.20 o 
  -1   3   1       77.95       69.13     20.76 o 
   1   3   1       18.06       56.51     20.89 o 
   3   3   1      926.75     1001.57     67.11 o 
   5   3   1      122.01       64.17     34.40 o 
   7   3   1      114.22      122.27     45.06 o 
   9   3   1       97.03      126.25     44.94 o 
  11   3   1        0.12       -5.33     34.81 o 
  13   3   1       12.37       42.92     42.51 o 
  15   3   1       34.43       37.69     57.06 o 
 -16   4   1      335.03      286.50     65.87 o 
 -14   4   1      689.64      700.99     62.45 o 
 -12   4   1      809.75      881.76     98.46 o 
 -10   4   1     2727.63     2790.16     91.93 o 
  -8   4   1     3404.73     3133.27     67.89 o 
  -6   4   1     5275.74     5542.60    105.33 o 
  -4   4   1       22.64       51.76     17.95 o 
  -2   4   1     2934.42     2593.39     53.75 o 
   0   4   1    14771.60    14388.64    214.73 o 
   2   4   1    14032.49    14063.62    189.05 o 
   4   4   1     2307.93     2249.16     60.48 o 
   6   4   1       85.35       42.94     24.48 o 
   8   4   1     2393.00     2366.68     90.68 o 
  10   4   1     6488.44     6227.14    176.86 o 
  12   4   1        9.66       39.84     40.42 o 
  14   4   1      229.41      190.83     74.47 o 
  16   4   1      182.27      268.50     79.57 o 
 -15   5   1      716.64      705.76     70.37 o 
 -13   5   1        2.87       10.04     42.88 o 
 -11   5   1        5.83      -42.11     44.01 o 
  -9   5   1     2264.45     2128.05     88.02 o 
  -7   5   1     3145.06     3153.15     85.95 o 
  -5   5   1     2314.21     2380.35     67.25 o 
  -3   5   1      433.41      406.05     31.94 o 
  -1   5   1     5705.13     5533.31    130.09 o 
   1   5   1     3333.09     3170.79     71.54 o 
   3   5   1      639.03      534.20     43.83 o 
   5   5   1       39.07      101.91     31.17 o 
   7   5   1      188.17      190.60     52.95 o 
   9   5   1     2638.20     2588.30     95.77 o 
  11   5   1     1117.53     1161.72     79.66 o 
  13   5   1      294.59      270.49     53.89 o 
 -14   6   1      114.65      106.47     43.12 o 
 -12   6   1       20.90        9.90     46.75 o 
 -10   6   1       36.25       23.59     41.65 o 
  -8   6   1       21.89       53.61     42.10 o 
  -6   6   1       84.14       79.25     33.82 o 
  -4   6   1       95.62      120.08     36.18 o 
  -2   6   1     2326.79     2378.55     80.89 o 
   0   6   1       31.37      -40.57     35.25 o 
   2   6   1       23.05       18.18     39.36 o 
   4   6   1      157.38      140.86     42.92 o 
   6   6   1      203.87      155.36     49.87 o 
   8   6   1      107.12       94.48     37.88 o 
  10   6   1       42.92       39.28     40.79 o 
  12   6   1      140.15      137.19     55.17 o 
 -11   7   1       42.02       88.93     48.66 o 
  -9   7   1     2348.99     2302.20    102.60 o 
  -7   7   1     2533.67     2441.82    147.64 o 
  -5   7   1      843.94      912.77     60.32 o 
  -3   7   1      245.65      278.70     47.12 o 
  -1   7   1     3069.29     3166.03    126.20 o 
   1   7   1      509.15      493.16     58.66 o 
   3   7   1     1027.76     1077.64     75.70 o 
   5   7   1     1354.49     1391.99     74.69 o 
   7   7   1      484.04      499.00     75.81 o 
   9   7   1     1043.89     1076.50     82.43 o 
  11   7   1      641.12      648.94     74.94 o 
  -8   8   1      681.87      898.91     93.13 o 
  -6   8   1      315.43      422.86     74.03 o 
  -4   8   1        7.62       47.28     54.68 o 
  -2   8   1       37.97       85.00     47.81 o 
   0   8   1     1638.04     1727.17    104.81 o 
   2   8   1      872.01      978.68    108.62 o 
   4   8   1      429.34      403.06     62.93 o 
   6   8   1       22.96       39.83     42.94 o 
   8   8   1      337.00      328.33     84.37 o 
  -3   9   1        2.45       29.25     49.80 o 
  -1   9   1        2.07       72.56     50.04 o 
   1   9   1       17.60       40.76     49.96 o 
 -20   0   2       71.26       81.55     89.29 o 
 -18   0   2      927.37      974.43    125.85 o 
 -16   0   2     5546.94     5337.82    154.05 o 
 -14   0   2     5908.95     5628.47    149.65 o 
 -12   0   2      809.66      846.91     61.36 o 
 -10   0   2     5389.01     5162.08     80.49 o 
  -8   0   2     5934.36     5434.09    120.22 o 
  -6   0   2      619.86      663.70     30.64 o 
  -4   0   2    25164.90    29250.56    334.65 o 
  -2   0   2    29023.01    29990.18    215.84 o 
   0   0   2    23091.12    23949.06    489.79 o 
   2   0   2    31193.50    33830.20    331.44 o 
   4   0   2     9393.54     9702.40    103.01 o 
   6   0   2    12760.20    15076.35    159.43 o 
   8   0   2     6410.79     7224.05    111.46 o 
  10   0   2    11801.23    12881.30    160.22 o 
  12   0   2     4228.14     4577.18    143.31 o 
  14   0   2       48.24       41.24     53.73 o 
  16   0   2      130.73      115.30     87.18 o 
 -19   1   2       16.92       18.99     38.16 o 
 -17   1   2      494.92      529.05     56.33 o 
 -15   1   2     1175.07     1227.62     67.58 o 
 -13   1   2      310.80      319.61     44.90 o 
 -11   1   2      159.84      122.27     26.15 o 
  -9   1   2     2244.29     2231.57     63.32 o 
  -7   1   2     6146.57     6860.55    541.93 o 
  -5   1   2    12385.98    13726.83    473.83 o 
  -3   1   2      737.04      852.49     24.18 o 
  -1   1   2     5752.14     5743.20    139.87 o 
   1   1   2      333.21      335.84     19.05 o 
   3   1   2     3501.66     3429.62     45.40 o 
   5   1   2      285.07      278.37     19.85 o 
   7   1   2      185.00      182.54     22.57 o 
   9   1   2     1925.51     1811.33     45.32 o 
  11   1   2     1780.60     1598.06    116.70 o 
  13   1   2        6.80        2.41     38.23 o 
  15   1   2        3.23      -32.46     41.90 o 
 -20   2   2       74.99      105.28     46.15 o 
 -18   2   2      469.39      498.66     60.36 o 
 -16   2   2      118.25      118.31     38.64 o 
 -14   2   2      618.52      518.50     69.19 o 
 -12   2   2      369.94      380.27     39.83 o 
 -10   2   2     1647.11     1559.50     58.77 o 
  -8   2   2     3439.02     3222.16     86.82 o 
  -6   2   2     8921.89     9340.56    146.64 o 
  -4   2   2     1624.36     1825.71    126.74 o 
  -2   2   2      575.07      630.45     23.80 o 
   0   2   2    13098.52    13570.28    119.91 o 
   2   2   2    11231.69    11210.37    180.93 o 
   4   2   2     3124.27     3338.07     49.11 o 
   6   2   2      351.26      351.03     20.41 o 
   8   2   2      301.84      302.75     25.22 o 
  10   2   2      629.84      638.90     45.75 o 
  12   2   2      583.30      494.30     53.71 o 
  14   2   2      151.74      146.71     68.26 o 
  16   2   2       32.89      -21.14     61.97 o 
 -19   3   2      623.42      576.90     65.50 o 
 -17   3   2       43.50       28.86     40.46 o 
 -15   3   2     4312.25     4506.15    203.18 o 
 -13   3   2       76.63       54.18     39.06 o 
 -11   3   2      254.84      269.65     40.78 o 
  -9   3   2     9347.77     8395.59    158.00 o 
  -7   3   2    46602.39    44643.62    909.84 o 
  -5   3   2     4190.80     3737.55     63.33 o 
  -3   3   2      480.87      503.02     24.68 o 
  -1   3   2     3522.16     4712.77    401.14 o 
   1   3   2    37508.86    38046.75    743.42 o 
   3   3   2    14855.48    13683.94    174.03 o 
   5   3   2     3296.56     3107.11     66.41 o 
   7   3   2      548.17      593.36     30.79 o 
   9   3   2     6725.59     7156.33    179.11 o 
  11   3   2       24.80       -4.33     51.91 o 
  13   3   2     1572.51     1728.41    110.78 o 
  15   3   2      126.15      272.51     77.82 o 
 -18   4   2      344.32      359.48     75.33 o 
 -16   4   2      203.83      185.19     57.90 o 
 -14   4   2       44.13       13.08     41.21 o 
 -12   4   2        1.36      -12.04     48.12 o 
 -10   4   2      205.41      223.61     43.24 o 
  -8   4   2      232.79      195.67     32.13 o 
  -6   4   2     3426.21     3349.83     68.23 o 
  -4   4   2      259.74      272.74     25.28 o 
  -2   4   2        1.70       -3.90     20.89 o 
   0   4   2     6610.93     6986.67     98.82 o 
   2   4   2     1975.35     2112.60     87.47 o 
   4   4   2      213.83      239.24     31.74 o 
   6   4   2      185.49      183.54     32.27 o 
   8   4   2       21.35       17.97     48.42 o 
  10   4   2     1183.09     1162.56     73.46 o 
  12   4   2      427.93      453.93     58.47 o 
  14   4   2       15.44       26.49     55.26 o 
 -17   5   2      394.90      344.25     78.25 o 
 -15   5   2      659.38      691.68     66.09 o 
 -13   5   2      177.67      175.78     45.40 o 
 -11   5   2      114.06       79.18     46.32 o 
  -9   5   2      664.96      577.20     52.36 o 
  -7   5   2     1291.91     1262.32     55.35 o 
  -5   5   2     2395.97     2261.28     62.63 o 
  -3   5   2     3076.81     2984.89     65.82 o 
  -1   5   2     2630.96     2562.34     63.38 o 
   1   5   2      682.39      574.14     45.46 o 
   3   5   2      648.21      587.43     48.57 o 
   5   5   2      264.47      262.37     35.59 o 
   7   5   2      220.52      244.09     61.84 o 
   9   5   2     1277.04     1406.80     78.61 o 
  11   5   2     1170.85     1227.29     78.72 o 
  13   5   2      133.57      123.01     47.63 o 
 -14   6   2     1217.14     1183.71     77.52 o 
 -12   6   2        7.17       15.63     41.22 o 
 -10   6   2     1176.63     1105.15     70.77 o 
  -8   6   2     1466.34     1593.29     74.62 o 
  -6   6   2      274.57      305.45     40.41 o 
  -4   6   2     3253.27     3337.07    146.08 o 
  -2   6   2     3486.16     3143.65    306.27 o 
   0   6   2     3099.19     3043.16     90.01 o 
   2   6   2     3972.96     4063.21    123.35 o 
   4   6   2     1451.72     1384.38     67.70 o 
   6   6   2      259.99      221.77     45.58 o 
   8   6   2     1302.21     1493.66    157.68 o 
  10   6   2     2287.38     2149.53    154.51 o 
  12   6   2      925.70      907.87     95.67 o 
 -13   7   2       73.10       61.71     44.41 o 
 -11   7   2       25.77       34.70     39.90 o 
  -9   7   2       86.38       98.38     44.83 o 
  -7   7   2      344.99      331.47     61.29 o 
  -5   7   2      999.23      964.90     64.47 o 
  -3   7   2     1021.37      858.94     77.53 o 
  -1   7   2      384.73      336.37     65.36 o 
   1   7   2       29.43       33.73     33.96 o 
   3   7   2      211.90      195.13     43.66 o 
   5   7   2       44.17       56.35     48.77 o 
   7   7   2       34.78       79.00     50.98 o 
   9   7   2       47.70       65.12     48.30 o 
 -10   8   2      507.40      433.78     93.51 o 
  -8   8   2      790.53      668.48     84.52 o 
  -6   8   2      648.24      605.33    101.24 o 
  -4   8   2        7.18      103.84     57.01 o 
  -2   8   2       27.45      136.78     86.12 o 
   0   8   2      573.32      714.23     77.16 o 
   2   8   2     1255.25     1375.24     99.04 o 
   4   8   2      926.49      869.43     80.15 o 
   6   8   2      384.99      404.32     76.04 o 
  -3   9   2      121.64      167.75     64.42 o 
  -1   9   2       13.20      -26.75     46.42 o 
 -21   1   3      322.32      247.81     64.56 o 
 -19   1   3      276.42      316.93     56.03 o 
 -17   1   3     1209.07     1195.64     72.35 o 
 -15   1   3     3554.47     3383.34     96.21 o 
 -13   1   3      130.70      131.79     26.27 o 
 -11   1   3       46.49       15.43     21.67 o 
  -9   1   3     1460.15     1617.08     86.76 o 
  -7   1   3    17682.60    19166.84    249.99 o 
  -5   1   3   105103.40   116228.02    470.96 o 
  -3   1   3      478.35      466.35     45.13 o 
  -1   1   3      106.81      138.78     69.17 o 
   1   1   3     4443.38     4244.67     67.14 o 
   3   1   3    18431.51    19219.27    388.55 o 
   5   1   3      324.76      261.23     23.09 o 
   7   1   3      226.50      253.65     25.00 o 
   9   1   3     1969.49     1985.34     58.33 o 
  11   1   3     4720.59     4836.13    124.47 o 
  13   1   3      879.41      898.02     71.19 o 
  15   1   3        1.82       15.96     52.65 o 
 -20   2   3        1.65       16.43     49.44 o 
 -18   2   3       97.00       75.36     40.27 o 
 -16   2   3     3502.18     3397.50    134.67 o 
 -14   2   3     3880.11     3478.97    113.29 o 
 -12   2   3     2190.76     2171.40     56.50 o 
 -10   2   3     4501.23     4627.33    115.68 o 
  -8   2   3     4626.16     4679.06     99.08 o 
  -6   2   3     2303.06     2707.95    193.42 o 
  -4   2   3      285.80      265.56     19.85 o 
  -2   2   3     2413.75     2745.96     39.16 o 
   0   2   3    20813.21    21596.87    232.27 o 
   2   2   3    23791.61    25588.59    249.91 o 
   4   2   3    11014.51    11143.17    151.74 o 
   6   2   3      165.80      123.81     22.72 o 
   8   2   3      118.69      137.33     25.55 o 
  10   2   3      711.33      799.93     52.05 o 
  12   2   3     1468.70     1580.81    101.62 o 
  14   2   3      236.91      377.13     80.08 o 
 -19   3   3        5.51       -4.35     42.02 o 
 -17   3   3        1.47      -12.74     62.14 o 
 -15   3   3       33.38        7.18     33.94 o 
 -13   3   3       92.10      122.39     40.06 o 
 -11   3   3      161.47      161.33     32.89 o 
  -9   3   3      608.01      716.90     44.59 o 
  -7   3   3      245.34      244.31     28.33 o 
  -5   3   3      145.29      171.32     21.82 o 
  -3   3   3        5.86       19.30     18.93 o 
  -1   3   3      986.69      944.99     35.09 o 
   1   3   3      517.22      614.79     42.97 o 
   3   3   3        1.33        2.78     25.50 o 
   5   3   3       72.42       54.86     21.96 o 
   7   3   3      398.49      421.83     29.95 o 
   9   3   3      129.46       65.16     44.63 o 
  11   3   3        0.86       20.76     37.79 o 
  13   3   3        6.25      -12.27     55.73 o 
 -18   4   3       23.95      -18.63     49.45 o 
 -16   4   3     2794.25     2819.88    139.52 o 
 -14   4   3     2342.86     2018.01     84.42 o 
 -12   4   3      863.06      836.80     56.65 o 
 -10   4   3     2058.68     2012.38     75.78 o 
  -8   4   3     3862.99     3951.13    108.38 o 
  -6   4   3     3549.56     3697.14     91.02 o 
  -4   4   3     1251.07     1238.10     47.45 o 
  -2   4   3      103.49       47.41     29.50 o 
   0   4   3    11021.65    12493.61    405.20 o 
   2   4   3     6746.80     6804.13    116.17 o 
   4   4   3     4482.84     4660.88     91.03 o 
   6   4   3      904.03     1011.01     52.45 o 
   8   4   3      363.21      446.62     60.46 o 
  10   4   3      676.02      800.79    111.69 o 
  12   4   3     1545.76     1523.13     86.98 o 
  14   4   3      192.36      193.06     66.79 o 
 -17   5   3      281.98      257.59     72.57 o 
 -15   5   3     1201.86     1308.70     83.23 o 
 -13   5   3       65.57       71.49     39.32 o 
 -11   5   3      153.45      176.34     46.92 o 
  -9   5   3      186.61      147.90     47.29 o 
  -7   5   3     6849.57     6622.36    106.86 o 
  -5   5   3    16226.56    15635.02    345.99 o 
  -3   5   3      643.02      586.68     38.30 o 
  -1   5   3       27.22        6.13     24.68 o 
   1   5   3      899.51      923.38     60.29 o 
   3   5   3     3033.01     2743.77    366.50 o 
   5   5   3      378.49      367.96     40.71 o 
   7   5   3        4.44      -11.95     49.96 o 
   9   5   3      934.43      927.06     75.41 o 
  11   5   3     1618.64     1788.13     97.27 o 
 -16   6   3       69.32      103.63     46.15 o 
 -14   6   3       84.23       67.36     45.90 o 
 -12   6   3       30.11       63.78     39.67 o 
 -10   6   3       58.59        2.77     36.18 o 
  -8   6   3        2.86      -23.28     28.50 o 
  -6   6   3      220.10      234.24     50.06 o 
  -4   6   3     2278.10     2179.46     82.45 o 
  -2   6   3       24.18       21.98     27.24 o 
   0   6   3        3.35        2.97     34.66 o 
   2   6   3       17.76      -15.40     39.13 o 
   4   6   3       14.14        0.71     33.71 o 
   6   6   3       48.33       77.33     41.13 o 
   8   6   3      222.81      206.75     48.37 o 
  10   6   3       74.53       15.72     50.97 o 
 -13   7   3      159.35      185.74     46.09 o 
 -11   7   3      522.13      541.96     61.49 o 
  -9   7   3      860.89      876.33     68.51 o 
  -7   7   3      911.73      942.33     75.45 o 
  -5   7   3     5026.65     5203.27    168.54 o 
  -3   7   3      331.91      368.56     59.45 o 
  -1   7   3      285.89      286.00     55.83 o 
   1   7   3     1588.71     1597.66     76.63 o 
   3   7   3     2736.22     2614.40     97.56 o 
   5   7   3      196.51      165.25     50.46 o 
   7   7   3      326.30      323.14     87.88 o 
 -10   8   3      564.44      526.37    105.11 o 
  -8   8   3      214.60      202.07     62.61 o 
  -6   8   3      230.64      353.57     62.77 o 
  -4   8   3       10.67       27.82     43.87 o 
  -2   8   3       26.01       17.22     55.16 o 
   0   8   3      826.28      965.36     84.24 o 
   2   8   3     1119.77     1225.56     98.11 o 
   4   8   3      774.01      762.83     86.50 o 
 -22   0   4      769.34      604.63    106.16 o 
 -20   0   4      167.81      181.39     89.29 o 
 -18   0   4      795.09      779.64     72.68 o 
 -16   0   4      335.81      350.94     52.65 o 
 -14   0   4     6819.78     7047.41    214.43 o 
 -12   0   4     2827.92     3141.71     68.47 o 
 -10   0   4      354.88      426.09     33.55 o 
  -8   0   4      173.62      240.85     33.04 o 
  -6   0   4   203517.42   222801.33   1399.08 o 
  -4   0   4       77.20       78.04     47.81 o 
  -2   0   4       27.94      -11.25     35.15 o 
   0   0   4       21.18        2.02     21.92 o 
   2   0   4     3919.30     3599.73     68.66 o 
   4   0   4     5987.42     5553.22     94.58 o 
   6   0   4     5529.60     5688.76    104.87 o 
   8   0   4      945.71     1027.05     57.75 o 
  10   0   4     4589.17     4564.00    142.89 o 
  12   0   4      857.54      897.22     82.52 o 
  14   0   4      265.99      262.24    111.79 o 
 -21   1   4       61.65       69.11     45.72 o 
 -19   1   4       33.45       65.21     43.24 o 
 -17   1   4      669.57      632.82     76.48 o 
 -15   1   4     1734.03     1777.87     77.02 o 
 -13   1   4      743.58      675.61     38.10 o 
 -11   1   4       72.40       96.92     25.98 o 
  -9   1   4       70.66       92.90     18.71 o 
  -7   1   4     1245.83     1109.49     36.65 o 
  -5   1   4    33287.74    34112.65    688.64 o 
  -3   1   4      673.57      657.50     33.81 o 
  -1   1   4      252.18      250.46     25.23 o 
   1   1   4      511.88      452.71     20.60 o 
   3   1   4     8249.25     8585.53     78.22 o 
   5   1   4     1136.35     1178.40     37.04 o 
   7   1   4      101.70      104.01     25.59 o 
   9   1   4        1.28       -2.12     27.30 o 
  11   1   4       88.96      119.56     41.90 o 
  13   1   4      538.77      563.51    108.62 o 
 -20   2   4       43.49       59.33     44.17 o 
 -18   2   4       97.92       99.39     52.51 o 
 -16   2   4      782.74      785.71     77.44 o 
 -14   2   4     1630.40     1587.35     68.01 o 
 -12   2   4     1264.55     1218.72     46.28 o 
 -10   2   4     3030.95     3100.16     98.19 o 
  -8   2   4     1850.12     1868.29     45.83 o 
  -6   2   4      689.66      693.28     32.08 o 
  -4   2   4     1338.20     1423.48     31.72 o 
  -2   2   4      615.58      531.93     33.22 o 
   0   2   4     1739.60     1739.55     50.88 o 
   2   2   4     4144.57     3962.02     54.60 o 
   4   2   4     4161.81     4224.26     78.83 o 
   6   2   4        6.52       13.08     24.33 o 
   8   2   4       44.95       41.41     36.24 o 
  10   2   4      461.74      471.24     56.04 o 
  12   2   4      917.60      855.88     93.64 o 
  14   2   4      133.31      108.11     59.28 o 
 -19   3   4        3.17      -18.98     47.23 o 
 -17   3   4     1371.00     1331.93     94.70 o 
 -15   3   4     4173.64     4461.37    115.75 o 
 -13   3   4     2297.41     2297.14     79.14 o 
 -11   3   4     3685.52     3908.76     95.00 o 
  -9   3   4       16.17       26.82     21.67 o 
  -7   3   4     8305.50     8196.13    370.70 o 
  -5   3   4     9406.09     8565.22    319.18 o 
  -3   3   4     3048.81     2660.25     73.90 o 
  -1   3   4     6214.54     7289.47    108.66 o 
   1   3   4     4395.84     3722.01     82.36 o 
   3   3   4    15640.42    15325.62    126.83 o 
   5   3   4    12350.90    11778.35    222.02 o 
   7   3   4     2723.44     2078.00    291.51 o 
   9   3   4       11.97       32.41     43.90 o 
  11   3   4     2147.61     2207.45     98.25 o 
  13   3   4     1853.34     1980.19    130.70 o 
 -20   4   4      174.46      112.76     63.12 o 
 -18   4   4      474.90      384.78     72.47 o 
 -16   4   4      180.84      152.01     42.62 o 
 -14   4   4      548.22      496.35     53.79 o 
 -12   4   4      197.51      168.94     42.72 o 
 -10   4   4      332.65      323.51     40.57 o 
  -8   4   4     1156.15     1173.42     48.27 o 
  -6   4   4      622.36      660.14     88.02 o 
  -4   4   4     1492.87     1590.62     42.04 o 
  -2   4   4      150.04      213.14     29.10 o 
   0   4   4      142.43      185.54     30.53 o 
   2   4   4      592.31      615.04     45.41 o 
   4   4   4     1291.23     1270.12     54.40 o 
   6   4   4      175.99      154.41     32.63 o 
   8   4   4      330.10      324.98     51.40 o 
  10   4   4      150.40      226.25     52.97 o 
  12   4   4      544.73      509.51     84.15 o 
 -17   5   4      565.33      598.09     91.60 o 
 -15   5   4      294.00      257.96     44.44 o 
 -13   5   4      293.53      305.17     47.55 o 
 -11   5   4       64.53      109.01     43.30 o 
  -9   5   4      301.67      330.57     36.37 o 
  -7   5   4     2789.06     2854.04     73.85 o 
  -5   5   4     7313.21     7133.75     90.93 o 
  -3   5   4      758.79      717.38     46.01 o 
  -1   5   4      108.77      135.01     32.33 o 
   1   5   4      394.96      374.12     47.41 o 
   3   5   4      924.35      975.45    112.92 o 
   5   5   4      833.61      837.23     57.91 o 
   7   5   4      753.96      882.36    168.87 o 
   9   5   4      439.94      425.44     75.59 o 
  11   5   4       74.12       86.09     78.80 o 
 -16   6   4      149.73      191.76     57.73 o 
 -14   6   4     1625.87     1448.31     85.83 o 
 -12   6   4      992.25      999.35     71.04 o 
 -10   6   4      210.73      202.34     44.09 o 
  -8   6   4      251.76      242.88     37.76 o 
  -6   6   4    14543.90    14926.37    438.84 o 
  -4   6   4      736.46      735.78     58.09 o 
  -2   6   4      434.05      511.54     49.94 o 
   0   6   4      377.62      423.55     60.23 o 
   2   6   4     1473.67     1579.87     74.93 o 
   4   6   4     1363.12     1526.34     73.15 o 
   6   6   4     1238.44     1215.87    102.29 o 
   8   6   4      289.72      348.68     54.79 o 
 -13   7   4       24.31       24.51     44.58 o 
 -11   7   4       74.09      -26.69     58.71 o 
  -9   7   4        0.67        9.68     42.44 o 
  -7   7   4        3.07        9.33     37.24 o 
  -5   7   4     1162.17     1021.19     82.03 o 
  -3   7   4      148.64      170.16     53.78 o 
  -1   7   4       64.14       58.23     33.68 o 
   1   7   4        0.66       -1.68     51.31 o 
   3   7   4     1325.07     1211.48     73.10 o 
   5   7   4       12.31       11.38     53.43 o 
   7   7   4        1.66       -2.76     50.12 o 
 -10   8   4      668.72      649.57    115.65 o 
  -8   8   4      121.82      179.98     76.63 o 
  -6   8   4       60.17       39.48     47.03 o 
  -4   8   4      129.22      144.06     52.75 o 
  -2   8   4      528.89      578.67     72.73 o 
   0   8   4      878.67      843.94     98.43 o 
   2   8   4      786.18      717.21     71.11 o 
   4   8   4      501.65      448.86     66.35 o 
 -21   1   5      539.52      461.11     53.53 o 
 -19   1   5      480.13      394.80     65.25 o 
 -17   1   5       11.82       34.33     39.12 o 
 -15   1   5     4305.61     4304.30    104.62 o 
 -13   1   5     3252.27     3575.43     82.17 o 
 -11   1   5     1142.17     1035.73     45.02 o 
  -9   1   5       31.35       21.23     21.72 o 
  -7   1   5    25245.59    28582.96    358.21 o 
  -5   1   5    14109.72    13770.82    536.08 o 
  -3   1   5     5097.81     4912.62    120.38 o 
  -1   1   5      130.90      113.82     23.49 o 
   1   1   5       61.45       98.37     19.18 o 
   3   1   5    12607.25    12763.61    103.95 o 
   5   1   5     9256.79     9695.82     98.81 o 
   7   1   5      804.56      848.36     41.52 o 
   9   1   5       56.71       39.43     30.46 o 
  11   1   5      101.89      132.88     80.15 o 
  13   1   5     1010.73     1051.23     99.55 o 
 -22   2   5       58.14      150.63     55.80 o 
 -20   2   5      485.07      443.67     65.98 o 
 -18   2   5       14.66       65.30     87.18 o 
 -16   2   5      595.31      610.00     71.62 o 
 -14   2   5     5592.05     5833.38    225.42 o 
 -12   2   5    10849.97    11635.33    150.73 o 
 -10   2   5       76.43       44.25     29.86 o 
  -8   2   5      205.40      222.71     25.29 o 
  -6   2   5     3419.41     3480.74     58.88 o 
  -4   2   5    16510.38    16403.16    286.56 o 
  -2   2   5     7377.03     6869.79    141.08 o 
   0   2   5     1184.09     1263.79     52.46 o 
   2   2   5     2237.56     2274.35     44.46 o 
   4   2   5     9782.97    10284.19    191.89 o 
   6   2   5       12.76      -27.30     26.68 o 
   8   2   5       11.22       62.49     44.72 o 
  10   2   5      219.20      314.85     53.43 o 
  12   2   5     1510.11     1493.62    109.71 o 
 -21   3   5       28.71      -58.01     54.37 o 
 -19   3   5       61.15       67.35     66.63 o 
 -17   3   5       66.38       77.68     63.66 o 
 -15   3   5       12.05        2.19     37.70 o 
 -13   3   5       46.04       45.02     38.85 o 
 -11   3   5       89.02       95.60     25.91 o 
  -9   3   5       14.55       17.34     28.05 o 
  -7   3   5        6.58      -16.22     20.53 o 
  -5   3   5       98.41      100.90     18.58 o 
  -3   3   5      828.75      872.10     43.32 o 
  -1   3   5      435.15      435.32     47.20 o 
   1   3   5      170.32      168.53     42.14 o 
   3   3   5       58.90       74.64     29.21 o 
   5   3   5       31.65       -6.87     27.79 o 
   7   3   5       21.03        9.26     38.14 o 
   9   3   5      100.29      128.26     49.55 o 
  11   3   5       11.30       14.22     53.36 o 
 -20   4   5      346.07      394.54     82.45 o 
 -18   4   5      133.30      115.76     61.38 o 
 -16   4   5      566.67      504.09     55.40 o 
 -14   4   5     2120.25     2067.63    107.86 o 
 -12   4   5     5937.36     5892.52    132.79 o 
 -10   4   5      569.80      454.93     42.01 o 
  -8   4   5      639.74      601.94     40.99 o 
  -6   4   5     3556.11     3328.67     62.19 o 
  -4   4   5     8958.04     9163.53    235.33 o 
  -2   4   5     3285.84     3335.58    124.21 o 
   0   4   5      399.15      292.19     42.87 o 
   2   4   5     1686.93     1688.06     75.56 o 
   4   4   5     7476.10     7850.33    286.57 o 
   6   4   5        9.04       24.55     38.08 o 
   8   4   5      435.60      450.52     56.39 o 
  10   4   5      296.77      401.58     75.26 o 
 -19   5   5       59.67       29.44     71.57 o 
 -17   5   5       60.53      110.28     47.31 o 
 -15   5   5     1106.72     1157.40     77.83 o 
 -13   5   5      525.60      490.19     52.10 o 
 -11   5   5      327.49      361.86     53.37 o 
  -9   5   5      179.10      200.33     33.15 o 
  -7   5   5     4881.99     4873.42    187.12 o 
  -5   5   5     5688.49     6528.90    834.45 o 
  -3   5   5     1314.56     1405.35     63.02 o 
  -1   5   5       30.28       -4.51     27.84 o 
   1   5   5       33.87      -10.46     31.41 o 
   3   5   5     3332.47     3222.01    100.14 o 
   5   5   5     3168.65     3092.69    111.04 o 
   7   5   5      312.05      227.15     60.82 o 
   9   5   5       61.75       68.91     63.00 o 
 -16   6   5        0.34      -25.87     58.13 o 
 -14   6   5       35.78       58.74     42.96 o 
 -12   6   5        4.90       32.03     48.15 o 
 -10   6   5        7.12      -24.91     54.14 o 
  -8   6   5     1788.92     1780.82     79.21 o 
  -6   6   5      180.94      122.14     41.54 o 
  -4   6   5       12.26        5.06     31.73 o 
  -2   6   5       10.34       10.43     35.42 o 
   0   6   5      163.11      118.39     39.62 o 
   2   6   5       24.25      -22.69     36.03 o 
   4   6   5       95.94      209.77    124.09 o 
   6   6   5      150.02      111.96     51.18 o 
   8   6   5      206.08      272.32     58.43 o 
 -15   7   5      938.78     1089.20     85.23 o 
 -13   7   5      899.10      920.08     92.40 o 
 -11   7   5      242.03      252.35     70.17 o 
  -9   7   5      158.85      100.39     60.85 o 
  -7   7   5     2460.37     2467.11     95.07 o 
  -5   7   5     1000.05     1081.46     82.02 o 
  -3   7   5     1074.98     1115.84    119.87 o 
  -1   7   5     1096.25      989.50     66.12 o 
   1   7   5      253.47      316.12     49.46 o 
   3   7   5     1195.59     1105.83     73.21 o 
   5   7   5      987.24      960.08     92.10 o 
 -10   8   5       71.26       87.32     50.14 o 
  -8   8   5       18.07       37.96     63.27 o 
  -6   8   5      544.85      506.64     71.11 o 
  -4   8   5      511.21      603.23     74.61 o 
  -2   8   5      551.14      590.82     69.51 o 
   0   8   5      146.22      170.14     59.96 o 
   2   8   5      233.37      220.78     51.18 o 
 -22   0   6     1534.74     1485.55    158.89 o 
 -20   0   6     1642.75     1574.25    100.02 o 
 -18   0   6      268.14      298.09     86.48 o 
 -16   0   6      504.40      505.50     95.62 o 
 -14   0   6     3331.44     3586.28    164.51 o 
 -12   0   6     2450.54     2726.44    124.44 o 
 -10   0   6    29700.66    32233.42    343.40 o 
  -8   0   6     2562.02     2696.73     75.23 o 
  -6   0   6     5501.96     5313.65     99.98 o 
  -4   0   6    15188.86    16009.94    259.43 o 
  -2   0   6    19172.15    19230.10    473.16 o 
   0   0   6     6780.26     7943.21    141.18 o 
   2   0   6     2566.23     2789.61     75.53 o 
   4   0   6     8451.90     9199.77    145.09 o 
   6   0   6     8712.88     8889.17    148.80 o 
   8   0   6      241.11      262.80     46.34 o 
  10   0   6      177.75       82.47     57.40 o 
 -23   1   6       26.26       19.94     59.06 o 
 -21   1   6      496.39      473.96     58.03 o 
 -19   1   6      478.90      502.80     70.24 o 
 -17   1   6        6.96       43.56     62.47 o 
 -15   1   6      846.98     1052.50    151.16 o 
 -13   1   6     1025.59     1066.40     49.69 o 
 -11   1   6      170.72      150.25     23.39 o 
  -9   1   6       15.14       25.30     30.49 o 
  -7   1   6     5561.17     5901.87    105.89 o 
  -5   1   6     1991.36     1903.24    153.97 o 
  -3   1   6     2135.90     1976.77     71.64 o 
  -1   1   6      288.28      255.86     33.28 o 
   1   1   6      273.16      297.13     26.18 o 
   3   1   6     2308.58     2255.47     50.49 o 
   5   1   6     3315.59     3471.36     66.40 o 
   7   1   6       23.78       15.32     33.62 o 
   9   1   6       31.93       57.58     52.02 o 
  11   1   6        4.60       21.73     60.28 o 
 -22   2   6        3.27       57.24     55.06 o 
 -20   2   6      297.05      282.05     95.97 o 
 -18   2   6       12.83        4.56     42.14 o 
 -16   2   6      242.94      236.32     51.94 o 
 -14   2   6     1213.18     1207.17     71.74 o 
 -12   2   6     6783.94     6818.52    166.16 o 
 -10   2   6      161.74      122.90     27.79 o 
  -8   2   6       13.69       33.80     26.92 o 
  -6   2   6     1145.90     1042.05     56.29 o 
  -4   2   6     6993.44     6938.17    104.55 o 
  -2   2   6     3999.62     3820.31     83.16 o 
   0   2   6      742.36      671.13     36.51 o 
   2   2   6      101.56       89.57     23.46 o 
   4   2   6      945.10     1025.20     52.03 o 
   6   2   6      334.21      327.89     41.25 o 
   8   2   6      347.72      390.87     52.49 o 
  10   2   6       67.36      133.65     59.56 o 
 -21   3   6     1649.38     1503.70    161.70 o 
 -19   3   6      310.72      330.85     75.47 o 
 -17   3   6      474.25      584.26     73.46 o 
 -15   3   6     3317.83     3351.38     98.72 o 
 -13   3   6     8902.12     9394.02    793.05 o 
 -11   3   6     1114.33     1181.33     60.07 o 
  -9   3   6      139.50       73.63     26.44 o 
  -7   3   6      499.98      510.42     32.69 o 
  -5   3   6    30130.88    31213.71    506.04 o 
  -3   3   6    10219.19     9961.99    188.68 o 
  -1   3   6     1907.65     1860.69     64.26 o 
   1   3   6      440.16      479.68     41.73 o 
   3   3   6     6451.62     6503.83    130.92 o 
   5   3   6      166.38      151.45     40.42 o 
   7   3   6     2191.34     2163.43     91.82 o 
   9   3   6       21.61       64.92     54.58 o 
  11   3   6       56.83       82.05     57.42 o 
 -20   4   6       43.56      112.81     72.16 o 
 -18   4   6       19.06       49.33     50.94 o 
 -16   4   6        4.46       -8.35     34.68 o 
 -14   4   6       59.30       65.98     41.13 o 
 -12   4   6     4579.97     4785.53    153.41 o 
 -10   4   6      308.25      261.57     36.39 o 
  -8   4   6       36.73       52.89     27.05 o 
  -6   4   6      162.88      147.03     32.09 o 
  -4   4   6     1456.27     1357.20     68.40 o 
  -2   4   6     1315.32     1258.99     49.11 o 
   0   4   6        1.83      -19.92     30.88 o 
   2   4   6      316.17      290.10     42.41 o 
   4   4   6     1454.76     1412.56     61.51 o 
   6   4   6      237.09      191.16     57.18 o 
   8   4   6      123.57      211.51     70.29 o 
  10   4   6        2.99       29.22     52.13 o 
 -19   5   6      174.27       88.10     73.17 o 
 -17   5   6       77.89       92.86     42.49 o 
 -15   5   6      280.65      244.41     45.92 o 
 -13   5   6      505.71      498.29     54.14 o 
 -11   5   6      385.11      436.16     51.16 o 
  -9   5   6     1856.24     2467.18    160.87 o 
  -7   5   6     1989.36     2140.76    106.55 o 
  -5   5   6      770.63      828.67     48.32 o 
  -3   5   6      672.95      706.85     44.61 o 
  -1   5   6      269.06      285.34     47.12 o 
   1   5   6       32.85       44.61     40.22 o 
   3   5   6     1411.91     1268.44     70.20 o 
   5   5   6     1622.08     1705.49    110.74 o 
   7   5   6      281.02      246.12     52.21 o 
   9   5   6        8.48       17.48     52.97 o 
 -18   6   6        4.71       31.78     47.02 o 
 -16   6   6      274.28      208.66     57.37 o 
 -14   6   6      784.88      708.43     67.99 o 
 -12   6   6      583.41      691.27     81.78 o 
 -10   6   6     4382.73     4500.00    157.59 o 
  -8   6   6      787.92      866.56     61.93 o 
  -6   6   6     1069.93     1132.84     67.50 o 
  -4   6   6     2429.00     2789.83    479.59 o 
  -2   6   6     2385.64     2213.21    153.78 o 
   0   6   6       90.81       65.51     50.57 o 
   2   6   6      728.85      787.30     65.33 o 
   4   6   6     1617.80     1992.92    429.92 o 
   6   6   6     1790.64     2421.79    593.03 o 
 -15   7   6       65.41      134.04     56.04 o 
 -13   7   6       48.88       48.46     63.51 o 
 -11   7   6       42.19       88.52     88.94 o 
  -9   7   6      545.01      508.76     71.44 o 
  -7   7   6      676.55      588.94     56.88 o 
  -5   7   6      155.47      149.93     46.88 o 
  -3   7   6      140.64      186.98     62.92 o 
  -1   7   6       26.51       44.53     35.26 o 
   1   7   6       13.54       37.16     42.45 o 
   3   7   6       83.99      122.32     56.08 o 
 -10   8   6        5.20       33.04     63.35 o 
  -8   8   6       54.50       63.98     85.07 o 
  -6   8   6      213.74      272.25     58.90 o 
  -4   8   6      926.15      984.05     89.57 o 
  -2   8   6      762.92      744.32     76.98 o 
   0   8   6      389.60      411.31     67.11 o 
 -23   1   7      111.11      103.53     51.66 o 
 -21   1   7      779.45      684.46     80.42 o 
 -19   1   7      483.04      476.06     86.48 o 
 -17   1   7      379.63      502.99     67.52 o 
 -15   1   7      904.21     1045.20     80.48 o 
 -13   1   7     2122.31     2209.13     52.89 o 
 -11   1   7    23363.91    25423.62    325.07 o 
  -9   1   7      440.85      437.58     39.26 o 
  -7   1   7      656.68      686.54     76.98 o 
  -5   1   7     2646.96     2496.96     85.61 o 
  -3   1   7     7517.95     7394.56    149.48 o 
  -1   1   7      150.29      118.56     29.87 o 
   1   1   7      222.96      235.49     31.33 o 
   3   1   7     2586.24     2737.24     60.29 o 
   5   1   7     6949.71     7206.18    110.17 o 
   7   1   7     1382.40     1337.86     66.89 o 
   9   1   7        5.62        0.99     58.85 o 
  11   1   7       16.38       94.91     86.48 o 
 -22   2   7     1142.16     1157.28     99.24 o 
 -20   2   7     1089.23     1074.04     92.88 o 
 -18   2   7      206.37      144.74     64.46 o 
 -16   2   7      666.64      721.95     54.12 o 
 -14   2   7     1194.25     1100.27     70.12 o 
 -12   2   7     4001.37     3799.37     80.97 o 
 -10   2   7     2245.88     2141.42     62.62 o 
  -8   2   7      684.31      853.14     67.14 o 
  -6   2   7     3870.71     4069.35    103.31 o 
  -4   2   7    12743.60    12175.22    147.72 o 
  -2   2   7    17950.63    17899.92    232.69 o 
   0   2   7     1446.07     1299.73     51.61 o 
   2   2   7      347.09      312.47     46.22 o 
   4   2   7       81.31       63.51     39.60 o 
   6   2   7     1892.24     1986.01     74.42 o 
   8   2   7      794.31      883.78     71.31 o 
  10   2   7        4.70       -7.23     62.65 o 
 -21   3   7       21.55      -21.90     68.20 o 
 -19   3   7       17.65      -30.31     50.54 o 
 -17   3   7       12.28        5.43     36.49 o 
 -15   3   7      140.56      185.29     47.82 o 
 -13   3   7        6.82       -6.24     38.78 o 
 -11   3   7        1.63       13.69     25.96 o 
  -9   3   7       10.66      -10.30     25.83 o 
  -7   3   7      345.24      358.60     30.26 o 
  -5   3   7      306.75      314.55     36.60 o 
  -3   3   7       35.34       33.57     28.11 o 
  -1   3   7       82.38      122.87     40.27 o 
   1   3   7      360.53      319.74     38.69 o 
   3   3   7      193.98      211.58     43.59 o 
   5   3   7        0.15       -2.98     31.24 o 
   7   3   7        9.41       58.79     47.52 o 
   9   3   7       25.87       57.08     50.16 o 
 -20   4   7      673.56      626.20     80.19 o 
 -18   4   7      145.42       97.47     67.23 o 
 -16   4   7      416.07      431.25     53.39 o 
 -14   4   7     1245.33     1250.67     66.50 o 
 -12   4   7     3033.13     3123.93    237.36 o 
 -10   4   7     2457.18     2466.42     69.82 o 
  -8   4   7       42.86       25.34     39.89 o 
  -6   4   7     3729.56     3785.26    101.07 o 
  -4   4   7     4254.27     3932.69     82.82 o 
  -2   4   7     5989.16     5768.24    135.46 o 
   0   4   7     1735.43     1616.42     70.92 o 
   2   4   7       11.66       -1.15     28.08 o 
   4   4   7      289.86      294.65     36.29 o 
   6   4   7     1742.07     1802.15    117.04 o 
   8   4   7      520.93      574.63     71.37 o 
 -19   5   7      242.82      229.00     99.83 o 
 -17   5   7       55.79       27.05     49.30 o 
 -15   5   7      131.31       98.78     42.99 o 
 -13   5   7     1320.12     1279.47     71.55 o 
 -11   5   7     5356.35     6569.75    822.92 o 
  -9   5   7      269.81      285.36     79.73 o 
  -7   5   7      179.64      155.76     32.17 o 
  -5   5   7      875.78      940.91     51.60 o 
  -3   5   7     1299.01     1334.66     61.29 o 
  -1   5   7      174.13      208.58     40.33 o 
   1   5   7       18.74       84.45     40.32 o 
   3   5   7     1219.69     1129.80     69.27 o 
   5   5   7     2296.60     2285.11    127.69 o 
   7   5   7      599.60      567.84     78.87 o 
 -18   6   7       23.10        9.73     47.09 o 
 -16   6   7      102.73      105.02     64.53 o 
 -14   6   7       12.95       12.32     65.03 o 
 -12   6   7       28.63       20.01     49.02 o 
 -10   6   7      666.25      651.91     58.15 o 
  -8   6   7       17.03       20.68     38.85 o 
  -6   6   7       52.68       87.76     33.48 o 
  -4   6   7       25.62       -4.76     31.14 o 
  -2   6   7       80.33       59.27     37.70 o 
   0   6   7       13.87       57.78     39.73 o 
   2   6   7      378.65      339.74     51.89 o 
   4   6   7      184.26      134.53     53.54 o 
 -15   7   7      433.18      428.51     82.88 o 
 -13   7   7      171.07      201.70     63.64 o 
 -11   7   7     2307.69     2447.77    130.49 o 
  -9   7   7      227.75      307.01     50.76 o 
  -7   7   7      274.76      444.85     65.44 o 
  -5   7   7     1080.25     1227.98    112.14 o 
  -3   7   7     1804.00     1792.11     85.37 o 
  -1   7   7      182.66      315.22     53.68 o 
   1   7   7      236.14      239.95     48.09 o 
   3   7   7      348.16      476.51    220.06 o 
 -10   8   7      192.42      256.61    104.05 o 
  -8   8   7        7.06      -11.44     39.62 o 
  -6   8   7      193.29      149.42     55.89 o 
  -4   8   7      656.84      786.02     83.45 o 
  -2   8   7     1349.40     1316.62    102.47 o 
 -22   0   8      114.80      236.23     86.48 o 
 -20   0   8     2304.19     2313.75    163.81 o 
 -18   0   8      821.50      997.63    130.06 o 
 -16   0   8       13.38      -16.17     71.71 o 
 -14   0   8       52.98       30.62     26.23 o 
 -12   0   8    43517.54    45086.28    629.23 o 
 -10   0   8     2941.26     2616.15     82.65 o 
  -8   0   8       19.79      -69.60     51.32 o 
  -6   0   8      145.93      139.91     47.81 o 
  -4   0   8     2247.59     2014.25    106.86 o 
  -2   0   8    15240.82    15001.77    298.80 o 
   0   0   8     7359.50     7541.15    189.47 o 
   2   0   8      319.11      326.49     50.68 o 
   4   0   8     1849.66     1743.49     76.32 o 
   6   0   8      496.22      525.25     74.81 o 
   8   0   8      805.15      988.49    118.11 o 
 -23   1   8      179.24      174.78    126.90 o 
 -21   1   8      178.71      224.04     59.27 o 
 -19   1   8      416.35      383.52     50.32 o 
 -17   1   8      185.59      263.36     63.02 o 
 -15   1   8        3.03      -32.61     34.22 o 
 -13   1   8      142.52       92.55     30.36 o 
 -11   1   8    10038.75    10360.07    154.76 o 
  -9   1   8     1162.48     1136.44     61.14 o 
  -7   1   8      397.11      391.68     35.97 o 
  -5   1   8      237.69      267.56     35.72 o 
  -3   1   8     1823.21     1880.68     59.41 o 
  -1   1   8      130.97       86.69     34.40 o 
   1   1   8      176.23      177.05     38.40 o 
   3   1   8       20.78       48.90     35.63 o 
   5   1   8      420.20      428.15     41.32 o 
   7   1   8      726.13      725.09     66.65 o 
   9   1   8       36.27      110.38     68.20 o 
 -22   2   8      195.61      157.49     55.85 o 
 -20   2   8      433.59      432.14     83.31 o 
 -18   2   8      166.03      180.95     58.14 o 
 -16   2   8      968.41      910.93     54.46 o 
 -14   2   8      431.11      475.49     55.56 o 
 -12   2   8     1529.32     1577.25     59.23 o 
 -10   2   8      428.39      417.27     44.99 o 
  -8   2   8      113.16      121.60     34.55 o 
  -6   2   8      575.62      560.69     52.05 o 
  -4   2   8     2616.63     2364.41     91.87 o 
  -2   2   8     4339.09     4231.81     87.24 o 
   0   2   8      749.92      680.41     47.16 o 
   2   2   8       36.63       28.12     31.98 o 
   4   2   8       69.72       78.20     34.99 o 
   6   2   8      843.25      831.10     71.34 o 
   8   2   8      306.49      313.01     60.31 o 
 -21   3   8      721.89      548.18     79.76 o 
 -19   3   8      937.25     1044.14     90.49 o 
 -17   3   8     2611.43     2686.24    176.12 o 
 -15   3   8       55.54       51.35     37.01 o 
 -13   3   8     1753.56     1751.42     73.20 o 
 -11   3   8     1733.31     1580.27     56.28 o 
  -9   3   8     3982.97     4152.23    108.58 o 
  -7   3   8     4787.08     4964.98    167.68 o 
  -5   3   8     1895.50     1711.96     67.47 o 
  -3   3   8     5067.29     4713.47    112.80 o 
  -1   3   8     9134.55     8832.35    195.68 o 
   1   3   8     2836.48     2555.54     78.65 o 
   3   3   8       92.43      140.42     49.43 o 
   5   3   8     2248.67     2392.31    123.94 o 
   7   3   8     2979.40     2915.27    116.85 o 
 -20   4   8      205.24      165.48     63.64 o 
 -18   4   8        3.38      -17.53     39.99 o 
 -16   4   8      107.54       68.92     44.61 o 
 -14   4   8      303.61      343.89     51.34 o 
 -12   4   8      849.77      727.16     54.18 o 
 -10   4   8      752.37      722.96     58.36 o 
  -8   4   8      368.00      325.56     48.88 o 
  -6   4   8        2.99       33.22     30.24 o 
  -4   4   8      441.64      424.62     43.95 o 
  -2   4   8     2292.63     2271.56     87.99 o 
   0   4   8      211.34      196.08     43.45 o 
   2   4   8        8.03       21.70     25.45 o 
   4   4   8       14.88       86.19     35.69 o 
   6   4   8      450.71      510.21     77.25 o 
 -19   5   8      175.51      127.46     58.98 o 
 -17   5   8      128.55      167.80     51.91 o 
 -15   5   8       58.22       61.26     39.45 o 
 -13   5   8      509.10      599.18    118.11 o 
 -11   5   8     3761.99     3872.93    150.51 o 
  -9   5   8      448.90      374.82     49.78 o 
  -7   5   8      235.20      257.65     38.55 o 
  -5   5   8      218.94      251.30     39.78 o 
  -3   5   8      416.83      357.37     49.86 o 
  -1   5   8      424.96      482.53     51.14 o 
   1   5   8      687.36      672.65     57.64 o 
   3   5   8      418.37      500.49     65.53 o 
   5   5   8      227.33      257.07     65.68 o 
 -18   6   8      293.48      255.60     65.68 o 
 -16   6   8       15.10       55.54     69.60 o 
 -14   6   8      104.81      134.25     60.11 o 
 -12   6   8     6384.26     6737.22    278.41 o 
 -10   6   8      744.56      946.90    193.69 o 
  -8   6   8      191.24      211.88     51.25 o 
  -6   6   8       57.93       53.17     33.54 o 
  -4   6   8      769.81      787.19     57.30 o 
  -2   6   8     2551.42     2554.66     99.81 o 
   0   6   8     1458.47     1293.89     81.13 o 
   2   6   8      175.13      181.24     40.64 o 
   4   6   8      629.03      794.63     91.19 o 
 -15   7   8        4.19       30.66     56.28 o 
 -13   7   8      250.27      231.75     85.42 o 
 -11   7   8      692.33      693.14     82.16 o 
  -9   7   8      185.45      229.20     53.06 o 
  -7   7   8       21.92       30.16     41.51 o 
  -5   7   8        3.62       14.73     47.66 o 
  -3   7   8      416.15      404.02    125.88 o 
  -1   7   8       21.55       16.28     40.64 o 
   1   7   8       13.28       30.98     47.62 o 
  -8   8   8      241.87      233.15     61.26 o 
  -6   8   8      568.40      532.78     87.18 o 
 -23   1   9       12.03       32.34     60.13 o 
 -21   1   9      785.59      760.60    113.54 o 
 -19   1   9     1036.11     1063.53     88.10 o 
 -17   1   9     1063.56      989.92    160.30 o 
 -15   1   9      263.26      266.72     37.92 o 
 -13   1   9     3010.76     2955.37    106.99 o 
 -11   1   9     3475.42     3416.14    132.88 o 
  -9   1   9     6054.25     6230.51    111.41 o 
  -7   1   9     2976.44     2973.10     83.29 o 
  -5   1   9       81.28       91.93     41.83 o 
  -3   1   9     2856.79     2847.62     87.99 o 
  -1   1   9     4569.99     4385.46    138.65 o 
   1   1   9      903.56      925.01     67.24 o 
   3   1   9      135.21      138.33     34.13 o 
   5   1   9      120.67      193.09     40.77 o 
   7   1   9     1424.87     1448.49    105.83 o 
 -22   2   9      126.43      196.28     62.14 o 
 -20   2   9     1259.06     1382.51    102.36 o 
 -18   2   9     2358.09     2780.53    138.85 o 
 -16   2   9       54.92       43.51     34.30 o 
 -14   2   9        9.98       12.23     32.51 o 
 -12   2   9     2147.04     2089.80     71.49 o 
 -10   2   9     5900.70     6046.24    136.47 o 
  -8   2   9      933.71      794.14     62.22 o 
  -6   2   9       30.85       61.17     56.24 o 
  -4   2   9     1260.98     1114.11     58.65 o 
  -2   2   9    11572.88    11617.65    201.14 o 
   0   2   9      414.48      455.38     47.66 o 
   2   2   9       11.94        6.20     33.10 o 
   4   2   9        5.45        1.04     39.33 o 
   6   2   9      872.98      900.02     72.54 o 
 -23   3   9       18.90      -78.47     83.66 o 
 -21   3   9       11.07      -26.72     61.16 o 
 -19   3   9       12.25      -51.24     66.09 o 
 -17   3   9        2.34       -4.43     40.45 o 
 -15   3   9        2.34        8.00     36.09 o 
 -13   3   9       16.22      -22.04     28.53 o 
 -11   3   9        0.13       -2.59     28.76 o 
  -9   3   9      190.21      235.84     37.38 o 
  -7   3   9       31.02       45.12     43.21 o 
  -5   3   9       76.39       56.22     33.58 o 
  -3   3   9      172.26      212.68     36.56 o 
  -1   3   9       10.20       28.88     32.28 o 
   1   3   9       39.21      -12.12     32.14 o 
   3   3   9       68.97      108.28     40.41 o 
   5   3   9       22.60       23.38     66.26 o 
 -20   4   9      555.67      568.05     83.66 o 
 -18   4   9     1481.08     1385.89     79.33 o 
 -16   4   9      186.25      228.70     48.43 o 
 -14   4   9      399.51      434.46     50.26 o 
 -12   4   9     1488.95     1573.08    108.79 o 
 -10   4   9     3993.43     4170.14    105.55 o 
  -8   4   9      840.37      816.30     55.67 o 
  -6   4   9       52.15       33.90     35.73 o 
  -4   4   9      876.21      745.24     54.58 o 
  -2   4   9     7547.77     7200.65    219.74 o 
   0   4   9      223.78      241.82     34.22 o 
   2   4   9      354.12      371.85     44.22 o 
   4   4   9       67.37      110.81     53.43 o 
 -19   5   9      163.59      129.94     49.87 o 
 -17   5   9      437.83      485.11    106.86 o 
 -15   5   9      225.38      205.01     72.44 o 
 -13   5   9      625.51      684.16    100.19 o 
 -11   5   9     1313.63     1283.41     72.76 o 
  -9   5   9     1814.14     1676.30     78.05 o 
  -7   5   9      528.27      549.10     44.17 o 
  -5   5   9       58.87       36.06     28.92 o 
  -3   5   9      683.87      670.66     60.83 o 
  -1   5   9     1869.32     1726.69     83.06 o 
   1   5   9      274.80      402.04     47.05 o 
   3   5   9      126.29      166.04     63.34 o 
 -18   6   9       19.27      -16.48     53.92 o 
 -16   6   9        3.71        4.98     50.10 o 
 -14   6   9      723.64      685.64     79.10 o 
 -12   6   9       18.28       21.90     56.40 o 
 -10   6   9       14.22        8.46     46.67 o 
  -8   6   9       21.68       48.35     39.11 o 
  -6   6   9      221.87      192.98     41.44 o 
  -4   6   9        9.12       28.62     35.72 o 
  -2   6   9       24.77       52.30     40.74 o 
   0   6   9       48.13       23.82     36.15 o 
   2   6   9      242.30      283.61     67.33 o 
 -15   7   9       80.58      100.04     62.76 o 
 -13   7   9      722.56      695.84     86.94 o 
 -11   7   9      449.72      425.93     74.05 o 
  -9   7   9      819.28     1083.64    222.17 o 
  -7   7   9     1062.29     1350.39    345.55 o 
  -5   7   9      140.83      223.75     67.14 o 
  -3   7   9      495.99      556.24     64.45 o 
  -1   7   9      513.65      577.29     76.58 o 
 -22   0  10      276.61      276.30    118.82 o 
 -20   0  10      762.94      774.77    113.19 o 
 -18   0  10      275.75      323.40     88.58 o 
 -16   0  10     8377.82     8428.21    262.24 o 
 -14   0  10      808.58      821.87     86.48 o 
 -12   0  10     3391.57     3792.98    162.41 o 
 -10   0  10     2829.13     2642.08    130.06 o 
  -8   0  10     2831.01     2671.61    134.28 o 
  -6   0  10     3504.26     3487.15    155.37 o 
  -4   0  10     1130.77     1115.04    112.49 o 
  -2   0  10     7741.60     7538.14    239.04 o 
   0   0  10    11724.34    12259.02    276.30 o 
   2   0  10      242.38      189.42     87.88 o 
   4   0  10      475.71      378.24     96.32 o 
   6   0  10      151.01      105.46     83.66 o 
 -23   1  10        1.14      -53.75    122.68 o 
 -21   1  10      169.11      256.61    126.55 o 
 -19   1  10      394.93      332.59     64.17 o 
 -17   1  10        4.77      -13.84     43.74 o 
 -15   1  10       64.59       39.94     42.54 o 
 -13   1  10      491.04      502.43     45.70 o 
 -11   1  10      782.16      747.76     52.32 o 
  -9   1  10     2267.39     2220.86     75.47 o 
  -7   1  10     2364.31     2377.94     77.96 o 
  -5   1  10      378.94      435.72     61.46 o 
  -3   1  10      278.54      272.91     41.07 o 
  -1   1  10     1022.23     1014.29     66.21 o 
   1   1  10      197.23      209.62     52.05 o 
   3   1  10        2.91      -33.56     49.65 o 
   5   1  10        1.39      -20.56     39.05 o 
 -22   2  10       76.30       71.60     52.45 o 
 -20   2  10      224.90      255.50     64.08 o 
 -18   2  10     1424.72     1357.22     88.61 o 
 -16   2  10      317.18      309.39     58.95 o 
 -14   2  10       95.85       84.81     35.88 o 
 -12   2  10       93.31      129.42     48.19 o 
 -10   2  10     2017.69     2001.72     88.16 o 
  -8   2  10      919.88      917.72     57.23 o 
  -6   2  10      105.15       93.25     33.45 o 
  -4   2  10      190.46      155.85     36.67 o 
  -2   2  10     1461.39     1541.28    106.26 o 
   0   2  10      253.22      250.19     41.98 o 
   2   2  10      374.67      394.92     51.00 o 
   4   2  10       14.68      -61.49     46.07 o 
   6   2  10       80.53       11.42     56.06 o 
 -23   3  10       48.74      101.45     60.81 o 
 -21   3  10      620.49      632.76     82.06 o 
 -19   3  10     1758.63     2343.45    130.91 o 
 -17   3  10     1300.02     1408.34     76.99 o 
 -15   3  10        8.16        3.61     33.27 o 
 -13   3  10      619.29      565.22     41.71 o 
 -11   3  10     7812.52     7439.31    192.13 o 
  -9   3  10     7121.45     6702.75    344.50 o 
  -7   3  10     4499.99     4141.43    133.98 o 
  -5   3  10      748.35      743.75     67.33 o 
  -3   3  10      815.52      732.00     47.55 o 
  -1   3  10        9.80       17.33     34.13 o 
   1   3  10     1631.84     1681.08     83.91 o 
   3   3  10      126.13      163.37     47.90 o 
   5   3  10       35.69       47.16     67.87 o 
 -22   4  10        3.46      -65.74     53.13 o 
 -20   4  10        2.71       10.95     53.92 o 
 -18   4  10     1059.92     1108.38     70.80 o 
 -16   4  10      187.53      162.91     62.56 o 
 -14   4  10       23.78        8.67     44.82 o 
 -12   4  10        1.58        3.44     34.12 o 
 -10   4  10      496.39      459.64     52.59 o 
  -8   4  10      149.84      127.75     37.68 o 
  -6   4  10       24.06       66.09     38.13 o 
  -4   4  10      103.86       99.28     43.64 o 
  -2   4  10     2170.38     2095.14     75.96 o 
   0   4  10      169.11      231.91     41.65 o 
   2   4  10      139.69      174.24     52.70 o 
   4   4  10       47.23       81.05     69.92 o 
 -19   5  10      224.25      194.07     71.89 o 
 -17   5  10       12.50      143.50    112.14 o 
 -15   5  10      734.32      896.79     90.96 o 
 -13   5  10      499.54      480.99     69.85 o 
 -11   5  10      494.20      449.34     55.89 o 
  -9   5  10      536.03      515.97     51.26 o 
  -7   5  10      384.99      381.22     41.42 o 
  -5   5  10        2.58       26.79     31.77 o 
  -3   5  10      760.92      711.30     62.86 o 
  -1   5  10      735.88      769.01     54.92 o 
   1   5  10      336.28      442.78     86.21 o 
 -18   6  10       67.84       68.90     85.07 o 
 -16   6  10     1917.75     2055.50    128.06 o 
 -14   6  10      302.16      296.18     74.39 o 
 -12   6  10      794.91      952.70     97.72 o 
 -10   6  10      730.56      747.30     61.41 o 
  -8   6  10      630.49      671.22     54.79 o 
  -6   6  10      154.10      120.88     40.84 o 
  -4   6  10      404.25      398.78     55.50 o 
  -2   6  10     1517.33     1568.02     88.62 o 
   0   6  10     2521.90     2714.54    147.76 o 
 -13   7  10      134.46       65.74     59.02 o 
 -11   7  10       35.19        9.00     58.00 o 
  -9   7  10      179.89      289.60    117.06 o 
  -7   7  10      319.66      331.34     76.63 o 
  -5   7  10       44.46       82.28     74.88 o 
 -23   1  11      120.34       59.76    121.63 o 
 -21   1  11      270.80      271.91    101.59 o 
 -19   1  11      361.10      358.94     55.01 o 
 -17   1  11     6141.83     6116.71    163.34 o 
 -15   1  11       25.44        2.36     29.92 o 
 -13   1  11       20.36       42.82     32.23 o 
 -11   1  11      661.31      667.56     52.23 o 
  -9   1  11     5524.67     5536.50    213.45 o 
  -7   1  11     2709.62     2593.77    203.53 o 
  -5   1  11      578.22      652.27     69.47 o 
  -3   1  11      280.50      173.35     61.74 o 
  -1   1  11     2398.31     2346.93     96.45 o 
   1   1  11      907.74      930.34     70.95 o 
   3   1  11       41.78       57.00     54.16 o 
 -22   2  11      314.97      349.99     82.82 o 
 -20   2  11      121.02      202.67     64.35 o 
 -18   2  11      475.53      517.37     50.36 o 
 -16   2  11     1635.94     1593.26     94.49 o 
 -14   2  11      207.66      168.03     50.71 o 
 -12   2  11     1952.05     1881.52     89.92 o 
 -10   2  11     1746.52     1703.90     75.16 o 
  -8   2  11     3101.80     3107.07     97.30 o 
  -6   2  11      314.40      386.21     56.19 o 
  -4   2  11      253.77      208.66     49.90 o 
  -2   2  11      372.91      431.51     51.74 o 
   0   2  11     2345.56     2343.77     93.16 o 
   2   2  11     1034.35     1003.91     74.48 o 
   4   2  11       22.91       26.30     53.26 o 
 -23   3  11        3.96       -0.52     57.56 o 
 -21   3  11       34.74       77.07     70.37 o 
 -19   3  11        1.09       36.47     54.68 o 
 -17   3  11        0.83       15.44     39.82 o 
 -15   3  11        7.24       26.30     62.57 o 
 -13   3  11      228.12      285.91     48.47 o 
 -11   3  11      143.69      127.63     57.94 o 
  -9   3  11        0.59       20.59     47.73 o 
  -7   3  11        1.80       37.59     34.83 o 
  -5   3  11      167.04      158.43     39.88 o 
  -3   3  11       53.71        7.38     38.26 o 
  -1   3  11       11.07       30.12     37.46 o 
   1   3  11        4.02       -5.52     42.62 o 
   3   3  11       10.64       49.62     44.22 o 
 -20   4  11      179.74      234.68     74.84 o 
 -18   4  11      600.45      611.34     75.11 o 
 -16   4  11     1262.82     1305.59    119.17 o 
 -14   4  11      280.58      326.98     59.54 o 
 -12   4  11     1764.08     1771.78     81.42 o 
 -10   4  11      902.16      806.45     59.93 o 
  -8   4  11     1201.62     1137.18     88.73 o 
  -6   4  11      648.16      587.38     56.75 o 
  -4   4  11        4.94       70.30     38.96 o 
  -2   4  11      439.77      431.90     43.41 o 
   0   4  11     1771.17     1904.50     83.85 o 
   2   4  11      692.19      782.09     65.77 o 
 -19   5  11      316.06      291.10     67.11 o 
 -17   5  11     1928.47     2078.69    129.23 o 
 -15   5  11       13.85      -23.31     43.75 o 
 -13   5  11       21.80       39.02     48.78 o 
 -11   5  11      230.70      203.60     43.93 o 
  -9   5  11     1238.12     1170.65     74.21 o 
  -7   5  11     1068.60     1083.45     61.79 o 
  -5   5  11      158.37      196.39     41.67 o 
  -3   5  11      172.68      168.01     54.88 o 
  -1   5  11      703.52      836.25     61.02 o 
 -16   6  11      205.24      190.43     78.56 o 
 -14   6  11        3.53       -1.86     55.35 o 
 -12   6  11        1.68       50.62     63.88 o 
 -10   6  11       41.48       22.87     47.80 o 
  -8   6  11        2.24        6.16     40.10 o 
  -6   6  11       26.64       54.40     43.63 o 
  -4   6  11      176.58      101.65     42.61 o 
 -11   7  11      403.73      544.87    109.68 o 
  -9   7  11     1133.42     1413.68    110.53 o 
 -24   0  12      269.39      174.36    116.00 o 
 -22   0  12       15.75      -34.45     54.14 o 
 -20   0  12        6.27      -51.32     71.01 o 
 -18   0  12     4985.20     4542.43    211.62 o 
 -16   0  12     1773.81     1986.83    128.66 o 
 -14   0  12     1501.20     1420.17    109.68 o 
 -12   0  12      658.37      680.56     97.72 o 
 -10   0  12      118.71      130.77     59.76 o 
  -8   0  12     2711.75     2760.19    155.37 o 
  -6   0  12     1414.15     1557.26    139.91 o 
  -4   0  12      338.51      331.84     98.43 o 
  -2   0  12     1320.60     1406.11    134.28 o 
   0   0  12      446.99      398.63    109.68 o 
   2   0  12     1123.55      880.93    120.93 o 
 -23   1  12      130.65      258.72    120.93 o 
 -21   1  12        1.20       37.51     48.32 o 
 -19   1  12       57.63       51.14     45.95 o 
 -17   1  12     2568.55     2391.69    173.69 o 
 -15   1  12      135.50      126.76     41.47 o 
 -13   1  12        2.62       53.01     36.17 o 
 -11   1  12       17.44      -26.48     42.71 o 
  -9   1  12      905.23      913.64     78.03 o 
  -7   1  12      668.49      732.58     79.58 o 
  -5   1  12      225.68      194.37     54.89 o 
  -3   1  12        7.38      -58.90     48.19 o 
  -1   1  12      173.02      154.49     45.02 o 
   1   1  12      398.29      383.00     62.52 o 
 -22   2  12      272.94      297.39     70.05 o 
 -20   2  12       21.41       91.40     69.60 o 
 -18   2  12      603.32      571.31     66.98 o 
 -16   2  12       65.69      107.29     43.98 o 
 -14   2  12      342.41      328.16     41.87 o 
 -12   2  12      477.50      460.22     55.24 o 
 -10   2  12      491.75      540.90     59.71 o 
  -8   2  12      801.68      786.93     64.03 o 
  -6   2  12      710.96      580.96     55.99 o 
  -4   2  12      104.47       90.69     40.95 o 
  -2   2  12       52.42       53.04     45.97 o 
   0   2  12      558.93      514.37     59.44 o 
   2   2  12      379.11      323.49     58.98 o 
 -21   3  12       80.22      143.03     76.63 o 
 -19   3  12      723.45      644.92     60.61 o 
 -17   3  12      476.93      488.42     62.62 o 
 -15   3  12      824.83      839.86     81.28 o 
 -13   3  12      230.60      247.44     42.07 o 
 -11   3  12      177.92      157.93     48.54 o 
  -9   3  12     2801.39     2810.83    102.62 o 
  -7   3  12     9193.03     9203.84    238.26 o 
  -5   3  12      683.10      678.15     57.16 o 
  -3   3  12        8.35       29.46     39.10 o 
  -1   3  12      389.40      445.80     71.08 o 
   1   3  12     2003.19     1955.30    105.04 o 
 -20   4  12       22.37       48.51    117.41 o 
 -18   4  12      150.24      173.21     54.93 o 
 -16   4  12      119.34      123.81     51.50 o 
 -14   4  12        9.53       79.88     43.94 o 
 -12   4  12      134.81      125.80     43.94 o 
 -10   4  12       43.05       32.55     39.45 o 
  -8   4  12      235.83      226.86     55.27 o 
  -6   4  12      291.20      341.02     55.00 o 
  -4   4  12        5.08       23.37     47.34 o 
  -2   4  12        5.14        8.81     29.64 o 
   0   4  12      256.01      356.63     55.13 o 
 -19   5  12       88.80       60.55     68.87 o 
 -17   5  12     1071.48     1084.53    105.71 o 
 -15   5  12       63.31       67.84     46.73 o 
 -13   5  12       90.96       32.10     38.00 o 
 -11   5  12      101.80       91.73     40.05 o 
  -9   5  12      189.45      206.21     47.07 o 
  -7   5  12      374.89      392.35     48.91 o 
  -5   5  12      372.32      396.77     79.45 o 
  -3   5  12      217.65      334.04     81.31 o 
 -16   6  12      429.21      577.10     93.52 o 
 -14   6  12      485.52      518.13     79.89 o 
 -12   6  12      276.65      417.91     59.03 o 
 -10   6  12       84.76      175.22     52.83 o 
  -8   6  12      593.72      677.41     86.72 o 
  -6   6  12      328.59      309.30     58.60 o 
 -23   1  13      235.22      216.54     87.88 o 
 -21   1  13      330.12      318.74     61.32 o 
 -19   1  13      827.27      786.44    136.39 o 
 -17   1  13      692.21      803.39     69.32 o 
 -15   1  13      847.52      912.09     61.12 o 
 -13   1  13      304.35      271.25     44.28 o 
 -11   1  13      217.14      188.37     73.12 o 
  -9   1  13     1356.75     1195.28     90.70 o 
  -7   1  13     3822.79     3827.43    138.66 o 
  -5   1  13      988.14     1039.56     91.78 o 
  -3   1  13       31.07        3.11     49.24 o 
  -1   1  13        3.24      -28.86     55.76 o 
 -22   2  13       19.88       56.95     94.21 o 
 -20   2  13       11.77       55.63     64.33 o 
 -18   2  13      173.58      323.08     91.89 o 
 -16   2  13     1877.22     2009.10    154.85 o 
 -14   2  13     1337.64     1319.34    104.30 o 
 -12   2  13      642.65      584.78     52.90 o 
 -10   2  13      114.70      126.23     39.89 o 
  -8   2  13     2242.36     2276.86     96.89 o 
  -6   2  13       48.06       42.05     50.27 o 
  -4   2  13      125.11      188.99     61.88 o 
  -2   2  13        2.78       21.19     45.41 o 
   0   2  13      357.91      372.96     55.18 o 
 -21   3  13        0.45       -5.62     67.49 o 
 -19   3  13        3.04       17.46     47.54 o 
 -17   3  13        1.11       27.05     54.65 o 
 -15   3  13       69.02       36.72     58.46 o 
 -13   3  13       19.81       -0.41     51.81 o 
 -11   3  13       31.36       89.99     48.61 o 
  -9   3  13       75.31       72.06     39.70 o 
  -7   3  13       27.54       74.01     62.19 o 
  -5   3  13       22.56       26.72     38.63 o 
  -3   3  13       50.46       44.27     41.41 o 
  -1   3  13       35.11       48.20     45.58 o 
 -20   4  13       56.14       40.85     50.73 o 
 -18   4  13      139.51      222.29     60.50 o 
 -16   4  13     1428.10     1322.44    146.24 o 
 -14   4  13      900.50      884.16     66.71 o 
 -12   4  13      303.72      283.97     49.87 o 
 -10   4  13      140.01      123.19     52.05 o 
  -8   4  13     1990.23     1936.51     90.80 o 
  -6   4  13       30.66       55.07     32.03 o 
  -4   4  13      265.94      310.47     45.21 o 
 -17   5  13      274.29      228.93     57.16 o 
 -15   5  13      333.07      273.53     69.78 o 
 -13   5  13       43.56       44.99     44.41 o 
 -11   5  13      130.27      104.69     41.22 o 
  -9   5  13      362.29      336.10     54.81 o 
  -7   5  13     1820.03     1740.06    168.03 o 
  -5   5  13      290.48      482.60    125.51 o 
 -12   6  13       31.20       66.32     45.85 o 
 -10   6  13        0.36       24.23     54.06 o 
 -22   0  14     1711.37     1512.27    151.16 o 
 -20   0  14        3.28       40.78     72.41 o 
 -16   0  14      756.16      790.94    104.76 o 
 -14   0  14     2641.43     2504.28    163.11 o 
 -12   0  14        4.94       -7.73     55.54 o 
 -10   0  14      161.21      125.85     87.88 o 
  -8   0  14     1044.67     1247.92    144.13 o 
  -6   0  14     4500.71     4322.38    219.35 o 
  -4   0  14      219.60      151.86    107.57 o 
  -2   0  14      122.01       37.96     78.74 o 
 -23   1  14       23.74       -0.96     56.44 o 
 -21   1  14      172.86      144.76     67.84 o 
 -19   1  14      185.37       87.88     61.87 o 
 -17   1  14      316.95      444.11     89.64 o 
 -15   1  14      202.01      251.99    145.18 o 
 -13   1  14      441.48      474.32    112.84 o 
 -11   1  14      305.24      239.24     53.63 o 
  -9   1  14      119.59       51.31     50.98 o 
  -7   1  14      413.16      409.17     69.46 o 
  -5   1  14      423.22      401.97     74.22 o 
  -3   1  14       12.09      -19.90     53.18 o 
 -22   2  14      160.00      288.25    103.35 o 
 -20   2  14        3.35       -3.52     59.06 o 
 -18   2  14       18.10      109.87     66.50 o 
 -16   2  14      589.71      613.63     61.85 o 
 -14   2  14      590.37      639.30     79.87 o 
 -12   2  14      113.96      129.46     40.68 o 
 -10   2  14      174.21      179.80     46.18 o 
  -8   2  14      381.63      419.73    108.62 o 
  -6   2  14       22.51       40.49     63.45 o 
  -4   2  14      218.78      110.55     70.09 o 
  -2   2  14       10.96       55.54     71.71 o 
 -21   3  14      135.96      300.91    106.86 o 
 -19   3  14        2.72      -41.85     47.10 o 
 -17   3  14     1808.53     1578.97     99.91 o 
 -15   3  14      840.89      959.23     95.29 o 
 -13   3  14      509.38      499.66     62.52 o 
 -11   3  14      226.07      270.74     58.15 o 
  -9   3  14      216.12      237.56     79.23 o 
  -7   3  14      190.47      263.98     61.32 o 
  -5   3  14      997.99     1001.57     92.57 o 
 -20   4  14        0.90      -12.99     48.14 o 
 -18   4  14      123.27       84.63     52.80 o 
 -16   4  14      158.46      115.49     54.55 o 
 -14   4  14      267.17      259.28     53.54 o 
 -12   4  14       66.13       93.25     51.44 o 
 -10   4  14       19.48      111.79    101.42 o 
  -8   4  14      567.74      605.35     89.32 o 
  -6   4  14        1.69       75.00     66.56 o 
 -15   5  14       96.23       65.23     52.80 o 
 -13   5  14      116.45      105.56     46.74 o 
 -11   5  14       12.80       68.21     47.06 o 
  -9   5  14      340.95      408.97     59.91 o 
 -21   1  15       47.73       94.36     43.99 o 
 -19   1  15      104.76      192.28    110.73 o 
 -17   1  15      368.75      480.96    112.49 o 
 -15   1  15      700.92      871.82     86.43 o 
 -13   1  15      400.33      460.54     76.28 o 
 -11   1  15      192.88      154.94     54.85 o 
  -9   1  15       76.25       39.81     53.94 o 
  -7   1  15      965.41      919.93     92.90 o 
  -5   1  15      420.73      345.51     76.30 o 
 -22   2  15      457.14      385.27     93.51 o 
 -20   2  15        6.68       61.87     80.15 o 
 -18   2  15      121.83      162.93     53.40 o 
 -16   2  15      187.85      287.61     52.48 o 
 -14   2  15     1432.58     1449.87     90.94 o 
 -12   2  15      761.98      821.05    168.38 o 
 -10   2  15      118.51      142.13     59.93 o 
  -8   2  15       31.32      -57.68     80.15 o 
  -6   2  15      805.22      654.12     85.49 o 
 -19   3  15       36.17      171.57     92.14 o 
 -17   3  15       14.47      109.94     56.90 o 
 -15   3  15        2.90       13.38     48.71 o 
 -13   3  15        0.04       75.40     88.61 o 
 -11   3  15       64.16       98.12     48.81 o 
  -9   3  15       31.03       35.70     64.26 o 
  -7   3  15       10.33       68.04     59.96 o 
 -18   4  15      244.19      189.39     63.94 o 
 -16   4  15      175.59      160.55     56.71 o 
 -14   4  15      562.26      667.73     97.32 o 
 -12   4  15      693.59      949.65    128.80 o 
 -10   4  15        4.26       56.84     58.97 o 
 -18   0  16       91.86      104.76     80.85 o 
 -16   0  16        2.90      -38.67     57.65 o 
 -14   0  16     1118.12     1164.26    144.13 o 
 -12   0  16      690.14      698.84    113.19 o 
 -10   0  16      193.03      104.05    105.46 o 
  -8   0  16      229.32      100.54    108.27 o 
 -21   1  16       63.81       82.96     61.17 o 
 -19   1  16       59.49      214.43     84.37 o 
 -17   1  16       39.35      -28.24     63.98 o 
 -15   1  16       69.34       44.85     53.73 o 
 -13   1  16      136.50      169.57     63.11 o 
 -11   1  16       32.14      114.40     61.46 o 
  -9   1  16        6.54       34.02     70.74 o 
  -7   1  16      106.93       20.75     56.61 o 
 -20   2  16       59.11      238.04    124.21 o 
 -18   2  16       70.15      158.89    116.00 o 
 -16   2  16       53.99       -6.13     42.10 o 
 -14   2  16      218.00      254.51    122.68 o 
 -12   2  16      649.01      648.90     83.73 o 
 -10   2  16       75.56      105.07     70.67 o 
  -8   2  16       13.61       44.14     67.49 o 
 -17   3  16      110.41      172.16     60.46 o 
 -15   3  16      333.67      379.20     61.37 o 
 -13   3  16     2249.01     2516.13    243.62 o 
 -11   3  16      158.46      265.30    215.49 o 
 -17   1  17       10.73       76.97     56.60 o 
 -15   1  17      178.08      178.25     73.46 o 
 -13   1  17      795.75      912.23     89.73 o 
 -16   2  17        6.87      103.13     68.79 o 
                                                 
